# Supplementary material for: Climate change and marine fisheries: Least developed countries top global index of vulnerability
Source: PLoS One. 2017 Jun 20;12(6):e0179632. doi: 10.1371/journal.pone.0179632 (PMC5478141; doi:10.1371/journal.pone.0179632)
Supplement: S1 Table — (XLSX) [file pone.0179632.s001.xlsx]

## Sheet: Sheet1
S1 Table: Country data and classifications for calculating vulnerability indices at different representative concentration pathways
			Sea Surface Temperature anomalies for RCPs and near (2016-2050) and distant (2066-2100) projections						Sensitivity variables					Adaptive capacity variables								Aggregate Sensitivity	Aggregate Adaptive Capacity				Vulnerability Index (under different RCPs and near-term / long-term projections)
Country/Territory	Type	Area	RCP26 - (2016-2050)	RCP26 - (2066-2100)	RCP45 - (2016-2050)	RCP45 - (2066-2100)	RCP85 - (2016-2050)	RCP85 - (2066-2100)	2 - Number of fishers	3 - Fisheries export as percentage of total	4 - Proportion of EAP working as fishers	5 - Total fisheries landings	6 - Nutritional dependence	7 - Healthy life expectancy	8 - Literacy Rate + School Enrolment	9 - Governance	10 - GDP per capita	11 - Subsidies per landed monetary volume	12 - Proportion of industrial to small-scale fisheries	Adaptive capacity (average of variables 7-10)	Adaptive capacity (average of variables 11-12)	Sensitivity	Adaptive capacity	Per capita carbon emissions		Country/Territory	RCP26 - (2016-2050)	RCP26 - (2066-2100)	RCP45 - (2016-2050)	RCP45 - (2066-2100)	RCP85 - (2016-2050)	RCP85 - (2066-2100)
ALBANIA	Other	Europe	0.471429	0.464322	0.477092	0.474689	0.392929	0.39315	0.000100491	0.0332512	0.0029888	0.00031831	0.025626	0.8	0.967439	0.53709	0.0454524	0.000429082	0.928634	0.602055	0.542656	0.027364	0.556846	1.60704		ALBANIA	0.327339	0.336061	0.303966	0.20254	0.261816	0.208161
ALGERIA	Other	Africa	0.414286	0.435176	0.412351	0.724481	0.390909	0.383985	0.00201813	0.00015865	0.00907687	0.00602646	0.043995	0.718033	0.676507	0.331637	0.0485355	0.00252571	0.656276	0.447129	0.384799	0.0269205	0.361977	3.31604		ALGERIA	0.418974	0.450677	0.389976	0.520294	0.372478	0.30788
ANGOLA	LDC	Africa	0.481633	0.470352	0.506972	0.39668	0.472727	0.740473	0.00235804	0.000462921	0.0179565	0.0242787	0.179328	0.0491803	0.654387	0.294773	0.0472062	0.0191325	0.652991	0.250757	0.39258	0.0985804	0.244482	1.35401		ANGOLA	0.590189	0.606242	0.578183	0.421119	0.52833	0.601581
ANTIGUA AND BARBUDA	Other	North and Central America	0.492857	0.394975	0.539841	0.6	0.386869	0.637723	4.27125e-05	0.0113273		0.00027158	0.231826	0.747541	0.987581	0.64395	0.175468	0.00141485	0.00249393	0.657145	0.00228308	0.133705	0.254507	5.8238		ANTIGUA AND BARBUDA	0.614435	0.571377	0.616629	0.584511	0.493384	0.559785
ARGENTINA	Other	South America	0.0806122	0.155779	0.2251	0.453112	0.20101	0.00482393	0.00095676	0.0226731	0.00245835	0.0484492	0.0238351	0.760656	0.976035	0.445434	0.182968	0.0620048	0.82926	0.606124	0.520578	0.0432187	0.545627	4.56205		ARGENTINA	0.0845419	0.140873	0.154796	0.206472	0.167004	0.0137119
ARUBA	Other	North and Central America	0.458163	0.476382	0.440239	0.509544	0.477778	0.606368	5.33518e-05	2.16022e-05		8.3838e-06			0.96242	0.817932	0.31907	0	0.90006	0.723041	0.525716	6.10223e-05	0.621669	23.9224		ARUBA	0.25699	0.280539	0.218425	0.161573	0.25763	0.273341
AUSTRALIA	OECD	Oceania	0.492857	0.469347	0.455179	0.678008	0.479798	0.165943	0.0010484	0.00546837	0.00430965	0.00941931	0.0637847	0.901639	0.968926	0.938965	0.715274	0.0922419	0.759754	0.918447	0.497641	0.0369177	0.725919	16.5192		AUSTRALIA	0.235163	0.228925	0.183637	0.23387	0.22003	8.02529e-09
BAHAMAS, THE	Other	North and Central America	0.432653	0.447236	0.418327	0.73444	0.477778	0.619875	0.000978504	0.0967917	0.261129	0.000822488	0.149561	0.727869	0.97086	0.740664	0.287629	0.00532025	0.552384	0.703595	0.325749	0.223747	0.484971	5.19984		BAHAMAS, THE	0.480517	0.51024	0.442907	0.580231	0.464906	0.474593
BAHRAIN	Other	Asia	0.423469	0.40201	0.418327	0.489627	0.469697	0.397492	0.000373928	0.00163878	0.0490704	0.00115071		0.740984	0.935621	0.533212	0.29401	0.00187448	0.0118667	0.643487	0.00802608	0.0286853	0.249576	17.9473		BAHRAIN	0.50131	0.506848	0.469657	0.433965	0.483457	0.376602
BANGLADESH	LDC	Asia	0.408163	0.427136	0.38745	0.452282	0.461616	0.624216	0.102547	0.0191668	0.0708665	0.0929241	0.0857871	0.590164	0.523614	0.351007	0.0102321	0.0206274	0.126281	0.366418	0.0858077	0.163122	0.125416	0.372017		BANGLADESH	0.663705	0.703598	0.620686	0.592229	0.627542	0.637834
BARBADOS	Other	North and Central America	0.469388	0.464322	0.505976	0.416598	0.394949	0.632417	0.000232589	0.000339676	0.0633005	0.00014622	0.256296	0.734426	0.894506	0.796465	0.195063	0.000323714	0.482385	0.674897	0.281945	0.140726	0.439801	5.58018		BARBADOS	0.479772	0.49584	0.475934	0.3258	0.395497	0.46097
BELGIUM	OECD	Europe	0.508163	0.492462	0.508964	0.804979	0.487879	0.388808	4.49646e-05	0.00277839	0.000404353	0.00153201	0.0535027	0.87541	0.986782	0.858277	0.509369	0.00432216	1	0.839009	0.586614	0.0255969	0.73186	8.8494		BELGIUM	0.233858	0.232985	0.20786	0.312347	0.21475	0.11067
BELIZE	Other	North and Central America	0.427551	0.425126	0.416335	0.575104	0.450505	0.266763	0.000178771	0.0892559	0.0780666	0.00561826	0.139566	0.583607	0.64871	0.48001	0.0575015	0.00243006	0.00328609	0.445814	0.00333874	0.137375	0.123501	1.6709		BELIZE	0.660738	0.685677	0.624036	0.663037	0.607444	0.432601
BENIN	LDC	Africa	0.472449	0.394975	0.460159	0.517012	0.471717	0.380125	0.00428499	0.000372744	0.0662889	0.00258968	0.250395	0.265574	0.156737	0.458737	0.00469787	0.00126751	0.095512	0.207721	0.0565279	0.142315	0.00830337	0.509962		BENIN	0.770899	0.74808	0.73278	0.70742	0.688742	0.558286
BRAZIL	Other	South America	0.519388	0.492462	0.536853	0.547718	0.487879	0.246503	0.0225211	0.000565451	0.0106445	0.0467352	0.0168832	0.691803	0.899281	0.530564	0.103957	0.0895821	0.482333	0.568559	0.334049	0.0427692	0.406012	2.19139		BRAZIL	0.470315	0.470857	0.453855	0.373691	0.412039	0.218707
BRUNEI DARUSSALAM	Other	Asia	0.47449	0.405025	0.511952	0.33444	0.40202	0.190063	0.000105694	0.000608898	0.0272142	0.000209297	0.14934	0.84918	0.953703	0.697158	0.463019	0.000209733	0.414662	0.767163	0.242322	0.0779728	0.472599	24.392		BRUNEI DARUSSALAM	0.419398	0.388459	0.416527	0.198682	0.344607	0.171435
BULGARIA	Other	Europe	0.411224	0.454271	0.449203	0.66971	0.394949	0.359865	0.000115168	0.00167411	0.00128975	0.000555059	0.0363733	0.721311	0.980514	0.572085	0.0819716	0.00275337	0.948562	0.603644	0.555653	0.0175768	0.565934	6.71438		BULGARIA	0.274554	0.316003	0.272952	0.328539	0.252122	0.180085
CAMBODIA	LDC	Asia	0.202041	0.232161	0.211155	0.498755	0.228283	0.197299	0.00570212	0.00794458	0.0391039	0.0363845	0.194443	0.44918	0.691307	0.370641	0.00955399	0.00330876	0.972297	0.378716	0.569841	0.124586	0.434639	0.308073		CAMBODIA	0.293992	0.327233	0.273122	0.376715	0.293324	0.220852
CAMEROON	Other	Africa	0.492857	0.436181	0.507968	0.451452	0.418182	0.60878	0.0018743	0.000334469	0.0119699	0.012238	0.407312	0.193443	0.660444	0.312064	0.010732	0.00180216	0.227443	0.286073	0.1339	0.190553	0.105322	0.268092		CAMEROON	0.751961	0.742828	0.732136	0.62563	0.629895	0.655106
CANADA	OECD	North and Central America	1	1	1	0.966805	1	0.973468	0.00658355	0.0107438	0.0160833	0.0511829	0.0780406	0.914754	0.99386	0.946905	0.547966	0.19721	0.942194	0.885774	0.665513	0.0714512	0.810151	14.1358		CANADA	0.540506	0.56245	0.512013	0.404901	0.490643	0.407912
CAPE VERDE	Other	Africa	0.489796	0.422111	0.501992	0.647303	0.413131	0.391703	0.000388917	0.364484	0.0947496	0.00183943	0.0910963	0.64918	0.826467	0.658988	0.0347854	0.00200178	0.681743	0.553428	0.399368	0.242759	0.43728	0.859061		CAPE VERDE	0.563184	0.539073	0.542635	0.565615	0.466089	0.38768
CHILE	OECD	South America	0.0132653	0.0844221	0.0677291	0.310373	0	0	0.00585293	0.0836838	0.0380685	0.156761	0.0971442	0.855738	0.961005	0.832419	0.165938	0.0195601	0.684786	0.727316	0.411401	0.167612	0.553112	4.61645		CHILE	0.117624	0.172461	0.12796	0.187995	0.118632	0.0740427
CHINA	Other	Asia	0.463265	0.492462	0.474104	0.46473	0.487879	0.637723	1	0.00866398	0.0543717	1	0.11476	0.790164	0.942336	0.436383	0.096104	0.734005	0.642825	0.579165	0.804192	0.956787	0.705527	6.7103		CHINA	0.843032	0.896991	0.81979	0.753891	0.765473	0.760052
COLOMBIA	Other	South America	0.316327	0.334673	0.332669	0.356846	0.349495	0.494452	0.0100499	0.00395979	0.0230393	0.0388931	0.0304816	0.681967	0.924075	0.478887	0.0722021	0.00464828	0.785249	0.550118	0.46137	0.0467559	0.473847	1.56063		COLOMBIA	0.292154	0.31716	0.276091	0.191487	0.295725	0.317803
COMOROS	LDC	Africa	0.756122	0.728643	0.724104	1	0.724242	0.846117	0.000599839	0	0.132346	0.00177377		0.377049	0.72269	0.346644		0.000108773	0.190489	0.488549	0.111326	0.0739839	0.217404	0.220233		COMOROS	0.775066	0.787078	0.723835	0.854456	0.674417	0.659781
CONGO, DEM. REP.	LDC	Africa	0.45	0.40201	0.462151	0.59751	0.40303	0.755427	0.000124254	6.34677e-05	0.000265546	0.0132952		0.242623	0.70452	0.165408	0.000565876	0	0.686371	0.268955	0.400902	0.00755024	0.261004	0.0503027		CONGO, DEM. REP.	0.497283	0.484266	0.477126	0.487842	0.426384	0.551739
CONGO, REP.	Other	Africa	0.47551	0.41407	0.487052	0.408299	0.422222	0.754462	0.000165336	0.000106234	0.00523216	0.00452187	0.173232	0.4	0.755307	0.29824	0.0184126	0.000535851	0.686371	0.365595	0.401215	0.0805118	0.321408	0.538098		CONGO, REP.	0.522694	0.501338	0.501969	0.36148	0.444645	0.557979
COSTA RICA	Other	North and Central America	0.455102	0.450251	0.487052	0.537759	0.479798	0.3589	0.000271807	0.0161082	0.00672635	0.00130525	0.0459934	0.832787	0.969327	0.702895	0.130709	0.00675333	0.721853	0.679006	0.425571	0.0309315	0.531843	1.70497		COSTA RICA	0.335512	0.346117	0.329521	0.268092	0.328211	0.205105
CÔTE D'IVOIRE	Other	Africa	0.431633	0.438191	0.422311	0.635685	0.471717	0.855765	0.00123493	0.00931412	0.00765864	0.00435825	0.469417	0.0852459	0.301971	0.38057	0.0126241	0.00351789	0.746467	0.179354	0.438058	0.216147	0.22833	0.312878		CÔTE D'IVOIRE	0.64607	0.676668	0.610718	0.687732	0.604657	0.735614
CROATIA	Other	Europe	0.416327	0.401005	0.451195	0.422407	0.40202	0.373854	0.000187081	0.0125819	0.00369472	0.00436223	0.11615	0.819672	0.989655	0.652042	0.142298	0.000265422	0.826812	0.670375	0.483087	0.0601786	0.562299	4.80153		CROATIA	0.308822	0.311128	0.304939	0.184714	0.282782	0.212503
CUBA	Other	North and Central America	0.465306	0.479397	0.446215	0.459751	0.448485	0.605403	0.000921425	0.0101689	0.00776628	0.00132033	0.0267109	0.813115	0.997073	0.426988		0.00684698	0.0393727	0.772506	0.0269964	0.0205996	0.341776	3.17232		CUBA	0.462295	0.490968	0.421642	0.340858	0.413577	0.434533
CYPRUS	Other	Europe	0.40102	0.470352	0.432271	0.755187	0.460606	0.363724	8.26292e-05	0.0135252	0.00734855	7.52555e-05	0.0915336	0.881967	0.984369	0.790583	0.288402	0.00201129	0.346962	0.762386	0.203832	0.0494541	0.445642	6.73538		CYPRUS	0.369315	0.432678	0.362644	0.49853	0.377405	0.26407
DENMARK	OECD	Europe	0.492857	0.445226	0.538845	0.458921	0.464646	0.362277	0.000372142	0.0497594	0.00514541	0.0380731	0.129533	0.878689	0.980665	0.965713	0.659942	0.132093	0.880483	0.907729	0.591435	0.0979207	0.777677	7.24833		DENMARK	0.241335	0.21861	0.245257	0.0837681	0.216633	0.110656
DJIBOUTI	LDC	Africa	0.418367	0.435176	0.436255	0.375934	0.387879	0.355041	2.32977e-05	0.000607345	0.00440283	0.000122519	0.0390561	0.37377	0.515377	0.339361	0.0160734	5.57886e-05	0.49576	0.30436	0.2896	0.019424	0.213719	0.561941		DJIBOUTI	0.515657	0.54829	0.499186	0.371662	0.451695	0.368068
DOMINICA	Other	North and Central America	0.407143	0.40603	0.451195	0.638174	0.428283	0.609744	0.000152833	0.000173267		3.4012e-05	0.160657		0.917165	0.691284	0.0893831	0.000957421	0.0434812	0.578839	0.0259561	0.088426	0.220469	1.74614		DOMINICA	0.549717	0.571248	0.550382	0.603776	0.510738	0.538674
DOMINICAN REPUBLIC	Other	North and Central America	0.433673	0.448241	0.438247	0.511203	0.408081	0.613603	0.00100297	0.00111573	0.0112273	0.000807249	0.0581517	0.678689	0.891876	0.4891	0.0762624	0.00251089	0.0443315	0.544408	0.0273601	0.0317663	0.199893	2.18291		DOMINICAN REPUBLIC	0.543341	0.575497	0.517863	0.487141	0.478365	0.521329
ECUADOR	Other	South America	0.415306	0.403015	0.410359	0.59834	0.423232	0.850458	0.000296813	0.196979	0.00217952	0.033606	0.0451048	0.740984	0.920693	0.393153	0.0746577	0.0187896	0.71165	0.542673	0.426642	0.122209	0.447572	2.35402		ECUADOR	0.426126	0.435096	0.395084	0.436998	0.396644	0.564184
EGYPT, ARAB REP.	Other	Africa	0.312245	0.349749	0.340637	0.620747	0.30303	0.373372	0.0110153	0.00123827	0.021712	0.0209771	0.0680803	0.583607	0.705035	0.316231	0.0409718	0.00437495	0.680422	0.412423	0.399983	0.0540486	0.349815	2.63512		EGYPT, ARAB REP.	0.377089	0.418683	0.368473	0.474197	0.344532	0.323317
EL SALVADOR	Other	North and Central America	0.472449	0.39799	0.4751	0.312033	0.462626	0.59479	0.00139903	0.0267487	0.0249676	0.00336012	0.0741214	0.645902	0.843496	0.517671	0.0487059	0.0011958	0.490859	0.522822	0.287404	0.0573761	0.348456	1.104		EL SALVADOR	0.487152	0.455386	0.460759	0.256722	0.43902	0.445021
EQUATORIAL GUINEA	LDC	Africa	0.426531	0.443216	0.411355	0.447303	0.434343	0.361795	0.000372065	5.0169e-06	0.0565776	0.000533583		0.22623	0.938185	0.195045	0.13699	0.000154245	0.748622	0.37219	0.437352	0.0315709	0.34803	8.90724		EQUATORIAL GUINEA	0.439561	0.469149	0.40165	0.335328	0.408156	0.305946
ERITREA	LDC	Africa	0.470408	0.444221	0.508964	0.516183	0.486869	0.384949	0.00112606	0.000231761	0.0268423	0.000241422		0.370492	0.664082	0.180974	0.00168859	0.000921864	0.579349	0.296995	0.33893	0.0156193	0.239864	0.108718		ERITREA	0.530402	0.533793	0.527545	0.450561	0.491404	0.368046
ESTONIA	OECD	Europe	0.540816	0.541709	0.556773	0.439004	0.563636	0.848529	0.000636804	0.0191363	0.0383638	0.00406388	0.0374072	0.806557	0.998377	0.839713	0.215974	0.0103188	0.893466	0.739575	0.527891	0.0437615	0.633325	14.0499		ESTONIA	0.333551	0.348062	0.316966	0.134037	0.325442	0.420936
FIJI	Other	Oceania	0.314286	0.345729	0.333665	0.459751	0.563636	0.940183	0.000388295	0.0475858	0.0494579	0.00262419	0.371923	0.606557	0.941964	0.503606	0.0576206	0.00803947	0.429415	0.537357	0.255513	0.207358	0.337644	1.42481		FIJI	0.488909	0.53065	0.473599	0.477405	0.589598	0.717484
FINLAND	OECD	Europe	0.586735	0.554774	0.542829	0.814938	0.527273	0.870719	0.00023321	0.000894439	0.00353387	0.0100847	0.0935616	0.872131	0.994243	0.994372	0.530982	0.0115886	0.893889	0.882607	0.52888	0.0475837	0.723053	10.164		FINLAND	0.306859	0.29755	0.250743	0.341498	0.255119	0.38664
FRANCE	OECD	Europe	0.606122	0.663317	0.638446	0.80249	0.589899	0.614086	0.00168256	0.00363758	0.00251612	0.0327655	0.0678494	0.92459	0.985054	0.820193	0.458418	0.0914199	0.648051	0.82781	0.431917	0.0476467	0.628504	5.18504		FRANCE	0.382954	0.438431	0.376907	0.400271	0.345555	0.29943
GABON	Other	Africa	0.478571	0.394975	0.462151	0.699585	0.471717	0.484322	0.000349466	0.000362705	0.03119	0.00218446	0.214626	0.419672	0.790465	0.410135	0.101052	0.00375717	0.735888	0.432751	0.432019	0.109269	0.382438	1.41817		GABON	0.503194	0.465715	0.46405	0.546754	0.45455	0.3952
GAMBIA, THE	LDC	Africa	0.435714	0.40804	0.465139	0.40332	0.468687	0.51616	0.000152911	0.0159187	0.011135	0.00260828	0.392922	0.308197	0.44632	0.388763	0.000981836	0.00165974	0.707253	0.277342	0.414068	0.185724	0.274433	0.241098		GAMBIA, THE	0.597714	0.602693	0.58837	0.466779	0.558901	0.511626
GEORGIA	Other	Asia	0.442857	0.41206	0.494024	0.73029	0.427273	0.372407	0.000147552	0.00622744	0.0024784	0.000719378	0.0831142	0.721311	0.997001	0.63822	0.04329	0.000476056	0.970351	0.615477	0.56705	0.0407208	0.580407	2.0469		GEORGIA	0.301456	0.292744	0.308429	0.378076	0.2757	0.191504
GERMANY	OECD	Europe	0.567347	0.507538	0.581673	0.543568	0.526263	0.627593	0.000343408	0.0022941	0.000336147	0.013753	0.0207735	0.881967		0.930249	0.522005	0.0255306	0.979463	0.807353	0.587006	0.0164752	0.712382	8.91783		GERMANY	0.280276	0.250621	0.262951	0.132765	0.242783	0.244773
GHANA	Other	Africa	0.403061	0.40402	0.416335	0.524481	0.469697	0.61891	0.0119983	0.00500028	0.0563731	0.0192297	0.614381	0.357377	0.662887	0.536615	0.012403	0.0138488	0.479193	0.391804	0.28798	0.310604	0.267189	0.40438		GHANA	0.66411	0.691527	0.643629	0.647957	0.635473	0.63805
GREECE	OECD	Europe	0.430612	0.454271	0.415339	0.550207	0.479798	0.379161	0.00120395	0.0176233	0.00973283	0.00370379	0.0568759	0.901639	0.970119	0.602647	0.225442	0.0334492	0.281932	0.696277	0.184211	0.0391624	0.392231	7.56852		GREECE	0.417849	0.451428	0.380012	0.38275	0.413244	0.295589
GRENADA	Other	North and Central America	0.42449	0.424121	0.463147	0.565975	0.470707	0.612639	9.62972e-05	0		0.000154345	0.216705	0.67541	0.888639	0.618912	0.111862	0.000578419	0.279088	0.5872	0.16335	0.119146	0.311278	2.40814		GRENADA	0.521187	0.542123	0.518457	0.509149	0.500578	0.507888
GUATEMALA	Other	North and Central America	0.404082	0.39196	0.412351	0.622407	0.416162	0.74192	0.00111169	0.000748928	0.0110898	0.00127253	0.0151951	0.583607	0.728429	0.395611	0.0446654	0.00394987	0.486446	0.441096	0.286435	0.0129245	0.296936	0.748055		GUATEMALA	0.446235	0.456106	0.42383	0.483792	0.416361	0.52802
GUINEA	LDC	Africa	0.453061	0.449246	0.473108	0.412448	0.405051	0.368548	0.000831495	0.00236794	0.00999255	0.00828832	0.267394	0.239344	0.116591	0.274085	0.0015287	0.0049103	0.782215	0.139263	0.459752	0.126913	0.216868	0.229423		GUINEA	0.608461	0.630403	0.592828	0.472417	0.521583	0.431501
GUINEA-BISSAU	LDC	Africa	0.426531	0.431156	0.444223	0.408299	0.481818	0.378678	0.000194148	0.606748	0.0154218	0.000402025	0.0222121	0.232787	0.500906	0.237358	0.00206223	0.000405945	0.884476	0.23125	0.51685	0.283363	0.309751	0.146811		GUINEA-BISSAU	0.633183	0.661939	0.61583	0.51492	0.602297	0.47117
GUYANA	Other	South America	0.472449	0.431156	0.501992	0.563485	0.459596	0.240714	0.000354358	0.00522887	0.0492946	0.0027984	0.275722	0.478689	0.822519	0.457236	0.047529	0.0113263	0.50992	0.455548	0.304454	0.146474	0.317166	2.35772		GUYANA	0.567511	0.56187	0.558438	0.522704	0.506519	0.319234
HAITI	LDC	North and Central America	0.438776	0.40804	0.422311	0.60249	0.422222	0.619875	0.000364998	0.410274	0.00445651	0.000984004	0.151825	0.360656	0.393081	0.257987	0.00533421	0.00114983	0.140009	0.243085	0.0824496	0.249501	0.0464853	0.217962		HAITI	0.794483	0.804993	0.753444	0.817923	0.699963	0.724477
HONDURAS	Other	North and Central America	0.439796	0.461307	0.467131	0.762656	0.439394	0.396527	0.0010821	0.0463627	0.0181311	0.000649367	0.0170378	0.672131	0.848581	0.384912	0.0266556	0.00431285	0.123902	0.489563	0.074889	0.0365805	0.195335	1.10375		HONDURAS	0.553683	0.591056	0.543235	0.673712	0.501765	0.409528
HONG KONG SAR, CHINA	Other	Asia	0.47551	0.461307	0.51494	0.762656	0.450505	0.627593	0.00149105	0.000198364	0.0173085	0.00965822	0.193679		0.937119	0.910617	0.537404	0.0101124	0.672459	0.825637	0.398682	0.0976802	0.606444	5.69527		HONG KONG SAR, CHINA	0.343892	0.348338	0.342809	0.423346	0.306846	0.345505
ICELAND	OECD	Europe	0.0204082	0.0201005	0.0229084	0	0.010101	0.254703	0.000458188	0.522761	0.109388	0.0766008	0.276777	0.927869	0.983666	0.904769	0.636548	0.0495044	0.959835	0.899069	0.589544	0.43318	0.771104	5.89683		ICELAND	0.154148	0.160849	0.129788	1.27617e-05	0.151806	0.236749
INDIA	Other	Asia	0.496939	0.444221	0.506972	0.491286	0.4	0.72986	0.46275	0.0205802	0.04477	0.282827	0.0342851	0.498361	0.636932	0.471184	0.0149637	0.143704	0.554101	0.405851	0.40758	0.371333	0.350454	1.66287		INDIA	0.711731	0.703778	0.688796	0.608093	0.582425	0.685641
INDONESIA	Other	Asia	0.492857	0.394975	0.520916	0.392531	0.467677	0.494452	0.162137	0.0263945	0.0643884	0.363411	0.437946	0.580328	0.914984	0.490478	0.0375402	0.124988	0.770161	0.514084	0.522847	0.463183	0.489698	2.30378		INDONESIA	0.677371	0.636761	0.666611	0.50355	0.594091	0.533419
IRAN, ISLAMIC REP.	Other	Asia	0.315306	0.349749	0.359562	0.554357	0.306061	0.51809	0.00701921	0.0030825	0.0150284	0.0343394	0.0546068	0.72459	0.806339	0.299363	0.055664	0.0505332	0.408752	0.477088	0.268263	0.050118	0.308039	7.80215		IRAN, ISLAMIC REP.	0.404394	0.444927	0.406124	0.453779	0.368042	0.421584
IRELAND	OECD	Europe	0.320408	0.390955	0.35757	0.39751	0.307071	0.386879	0.000582443	0.00496174	0.013126	0.0176378	0.054109	0.888525	0.940274	0.917402	0.650829	0.0269975	0.979033	0.884035	0.587611	0.0397235	0.760533	7.88076		IRELAND	0.0988225	0.152506	0.0978042	0.0104739	0.102391	0.101801
ISRAEL	OECD	Asia	0.495918	0.473367	0.540837	0.515353	0.473737	0.482875	8.60462e-05	0.00065734	0.00145406	0.000146279	0.0268719	0.931148	0.902441	0.707005	0.446666	0.000474854	0.754768	0.77368	0.441129	0.0128355	0.600519	8.95241		ISRAEL	0.304836	0.301973	0.307643	0.189995	0.274818	0.225129
ITALY	OECD	Europe	0.439796	0.466332	0.444223	0.567635	0.461616	0.59479	0.00295679	0.0017035	0.00502148	0.0111727	0.0951106	0.931148	0.989007	0.654334	0.376535	0.0616949	0.872076	0.763921	0.545406	0.0509478	0.659405	6.70256		ITALY	0.253508	0.282689	0.229789	0.212533	0.255898	0.274187
JAMAICA	Other	North and Central America	0.437755	0.41407	0.460159	0.499585	0.433333	0.720695	0.00155318	0.00630535	0.0517968	0.000935887	0.217373	0.740984	0.856928	0.551412	0.0604561	0.00302641	5.22565e-05	0.564297	0.00179821	0.12212	0.196359	2.87266		JAMAICA	0.608735	0.616908	0.594664	0.54599	0.546889	0.629509
JAPAN	OECD	Asia	0.428571	0.392965	0.463147	0.59834	0.482828	0.667631	0.0216047	0.00329578	0.0127649	0.223379	0.375481	1	0.999412	0.883269	0.41018	1	0.71212	0.855982	1.00003	0.279649	1	9.29183		JAPAN	0.171328	0.154218	0.16813	0.154458	0.203742	0.253167
JORDAN	Other	Asia	0.488776	0.4	0.488048	0.645643	0.477778	0.392668	1.75509e-05	1.26871e-06	0.000573188	4.53162e-05	0.0674194	0.67541	0.975048	0.522947	0.057925	4.31686e-05	0	0.570101	2.52143e-05	0.0298998	0.19887	3.29252		JORDAN	0.579558	0.541459	0.550332	0.582704	0.517967	0.401953
KENYA	Other	Africa	0.403163	0.409045	0.37749	0.429046	0.415152	0.385914	0.000231424	0.00713647	0.000772726	0.00974678	1.01353e-10	0.367213	0.670692	0.401264	0.0123429	0.0013229	0.123975	0.360088	0.0731853	0.0078586	0.113608	0.327569		KENYA	0.564612	0.591572	0.518937	0.472992	0.518308	0.432347
KIRIBATI	LDC	Oceania	0.47551	0.41809	0.522908	0.585892	0.672727	0.860589	0.000504784	1		0.0054836	0.717148	0.468852	0.958163	0.555639	0.0112578	0.00236055	0.858058	0.506161	0.502561	0.946297	0.472123	0.595622		KIRIBATI	1	1	1	1.00001	1	1
KOREA, DEM. REP.	Other	Asia	0.0377551	0.0371859	0.0398406	0.188382	0.0040404	0.492041	0.010018	0.0242461	0.0292387	0.0128836	0.242125	0.642623	1	0.135943	0.00218978	0	0.317551	0.448756	0.185478	0.139934	0.238811	2.98718		KOREA, DEM. REP.	0.325291	0.338467	0.299559	0.305758	0.285809	0.49317
KOREA, REP.	OECD	Asia	0.310204	0.308543	0.298805	0.502905	0.311111	0.504583	0.00832614	0.00364056	0.0148652	0.099646	0.365534	0.944262	0.956653	0.731256	0.342949	0.187596	0.846713	0.770411	0.604129	0.216159	0.700034	11.8408		KOREA, REP.	0.250165	0.259662	0.215971	0.255346	0.240989	0.29269
KUWAIT	Other	Asia	0.422449	0.4	0.430279	0.629046	0.462626	0.387844	0.000261478	1.95694e-05	0.0107639	0.000263494	0.0657089	0.698361	0.947792	0.501462	0.365503	0.000688594	0.635792	0.645989	0.371761	0.0338366	0.477748	28.1027		KUWAIT	0.351763	0.350797	0.329672	0.374163	0.351119	0.251365
LATVIA	OECD	Europe	0.427551	0.41608	0.413347	0.360166	0.469697	0.837434	0.000368958	0.0212043	0.0133362	0.00655868	0.135537	0.744262	0.998769	0.735517	0.169534	0.0146224	0.931624	0.682336	0.552692	0.0777648	0.613116	3.7868		LATVIA	0.294133	0.298538	0.257797	0.116422	0.302593	0.444144
LEBANON	Other	Asia	0.445918	0.427136	0.455179	0.427386	0.453535	0.361795	0.000698931	0.000797122	0.0242619	0.000184722	0.0907302	0.698361	0.877143	0.35656	0.097717	0.000137418	0.04286	0.515821	0.0251143	0.0512588	0.180684	4.46186		LEBANON	0.577347	0.587699	0.55476	0.454869	0.526768	0.40662
LIBERIA	LDC	Africa	0.433673	0.419095	0.487052	0.503734	0.389899	0.482875	0.000325391	0.000581846	0.0133726	0.000138293	0.0828858	0.272131	0.325146	0.348573	0.000563589	0.000153344	0.70474	0.22406	0.411721	0.0427492	0.239774	0.218425		LIBERIA	0.524051	0.535246	0.531065	0.461127	0.451287	0.435407
LIBYA	Other	Africa	0.471429	0.405025	0.506972	0.674689	0.405051	0.375301	0.000737761	0.00102873	0.0162162	0.00190745		0.632787	0.88478	0.116496	0.0541291	0.000872285	0.189472	0.423828	0.111178	0.0109231	0.17699	6.20491		LIBYA	0.569917	0.546957	0.564809	0.605558	0.477807	0.394168
LITHUANIA	Other	Europe	0.426531	0.435176	0.412351	0.492116	0.40404	0.879884	0.000364998	0.0148445	0.00857738	0.00611716	0.203603	0.711475	0.997819	0.759718	0.176023	0.00219429	0.957511	0.681515	0.560553	0.102588	0.617503	4.53756		LITHUANIA	0.307094	0.325952	0.270691	0.225426	0.276585	0.477995
MACAO SAR, CHINA	Other	Asia	0.469388	0.475377	0.489044	0.558506	0.469697	0.507477	0.000387053	0	0.0707226	8.94007e-05	0.261727		0.948433	0.778475	1	0		0.94836	0	0.146267	0.434516	2.13306		MACAO SAR, CHINA	0.486998	0.511014	0.471884	0.435052	0.444715	0.399547
MADAGASCAR	LDC	Africa	0.4	0.41809	0.436255	0.451452	0.472727	0.744332	0.00340659	0.203234	0.0184783	0.00632661	0.113369	0.409836	0.579904	0.354137	1.77122e-09	0.00173966	0.266134	0.331101	0.156462	0.15149	0.147432	0.112993		MADAGASCAR	0.635797	0.673992	0.630738	0.567567	0.61458	0.684376
MALAYSIA	Other	Asia	0.213265	0.248241	0.24004	0.304564	0.268687	0.359865	0.00638357	0.00392556	0.0255529	0.0882543	0.438445	0.72459	0.918603	0.669179	0.119661	0.0863516	0.775753	0.624152	0.503546	0.247154	0.546247	7.89882		MALAYSIA	0.308799	0.345984	0.299547	0.245648	0.322866	0.314255
MALDIVES	Other	Africa	0.431633	0.40201	0.460159	0.356846	0.452525	0.721659	0.00174446	0.491117	0.775775	0.00752007	1	0.822951	0.981051	0.510843	0.0929881	0.0139704	0.830056	0.617635	0.492986	1	0.535608	2.92776		MALDIVES	0.964182	0.982065	0.951896	0.829176	0.867724	0.919954
MALTA	Other	Europe	0.402041	0.436181	0.430279	0.770124	0.466667	0.517125	0.00013901	0.0358234	0.0347011	0.000138293	0.122296	0.895082	0.920844	0.807129	0.286132	0.000986066	0.871853	0.752654	0.509816	0.0848352	0.630213	6.03432		MALTA	0.270412	0.305524	0.262377	0.402498	0.295083	0.266337
MAURITANIA	LDC	Africa	0.417347	0.478392	0.458167	0.428216	0.433333	0.602026	0.000616924	0.1294	0.0321011	0.0239173	0.0526503	0.35082	0.355456	0.339345	0.00840629	0.0100086	0.9127	0.253041	0.538944	0.104863	0.337092	0.627225		MAURITANIA	0.489655	0.551953	0.488561	0.381926	0.456021	0.480593
MAURITIUS	Other	Africa	0.453061	0.423116	0.487052	0.490456	0.441414	0.858659	0.000811382	0.136335	0.0604323	0.000550271	0.172177	0.734426	0.872854	0.752628	0.111354	0.000446109	0.725401	0.634717	0.423959	0.162689	0.503246	3.12707		MAURITIUS	0.441186	0.4385	0.435872	0.34896	0.398363	0.560421
MEXICO	OECD	North and Central America	0.27449	0.287437	0.287849	0.594191	0.260606	0.356971	0.0140475	0.00287114	0.0138151	0.0940903	0.0762153	0.754098	0.928597	0.486249	0.109978	0.0530023	0.542654	0.582918	0.347916	0.0883241	0.423598	3.87611		MEXICO	0.325516	0.348075	0.30726	0.426941	0.297409	0.293223
MICRONESIA, FED. STS.	Other	Oceania	0.430612	0.430151	0.458167	0.446473	0.619192	0.804149	8.93079e-05	1		0.00265902	0.717148	0.593443	0.800249	0.586266	0.0337996	0.220239	0.912537	0.511506	0.661642	0.944518	0.574564	1.24034		MICRONESIA, FED. STS.	0.900464	0.936091	0.887941	0.825735	0.909266	0.913522
MONTENEGRO	Other	Europe	0.487755	0.461307	0.442231	0.405809	0.475758	0.353111	0	2.86182e-05	0	8.99471e-05	0.0346259	0.770492	0.981576	0.57788	0.076793	2.27361e-05	0.695699	0.61734	0.406363	0.0152645	0.481457	4.14555		MONTENEGRO	0.380482	0.37786	0.322821	0.198541	0.345856	0.220677
MOROCCO	Other	Africa	0.433673	0.442211	0.452191	0.705394	0.410101	0.386879	0.00751025	0.0883206	0.0291339	0.0753738	0.207063	0.678689	0.610694	0.478768	0.0314644	0.0343373	0.951973	0.453835	0.576093	0.178987	0.485335	1.73792		MOROCCO	0.451078	0.475463	0.435439	0.527176	0.400028	0.324891
MOZAMBIQUE	LDC	Africa	0.72551	0.703518	0.705179	0.954357	0.744444	0.633382	0.00139786	0.0121523	0.00634181	0.0139214	0.332493	0.170492	0.415539	0.410062	0.00144795	0.00235805	0.267735	0.237829	0.157758	0.160932	0.0901292	0.13119		MOZAMBIQUE	0.897625	0.91821	0.853361	0.975044	0.809248	0.660582
MYANMAR	LDC	Asia	0.370408	0.355779	0.35757	0.351867	0.311111	0.353111	0.0369988	0.0669442	0.0606512	0.227462	0.264876	0.481967	0.914669	0.248058	0.0101273	0.0698388	0.789654	0.414841	0.50202	0.288615	0.414892	0.200285		MYANMAR	0.529046	0.540399	0.492111	0.403101	0.446663	0.403641
NAMIBIA	Other	Africa	0	0	0	0.0995851	0.0222222	0.00530632	0.000209679	0.155618	0.012999	0.0277998	0.168808	0.429508	0.721899	0.610288	0.0548001	0.028042	0.997969	0.458382	0.599282	0.160549	0.502615	1.23916		NAMIBIA	0.137762	0.144038	0.111848	0.0682847	0.156395	0.100278
NETHERLANDS	OECD	Europe	0.444898	0.442211	0.426295	0.481328	0.446465	0.388326	0.000288193	0.00715348	0.00140319	0.0207526	0.0612417	0.911475	0.986067	0.959177	0.563123	0.0280353	0.998771	0.890179	0.599746	0.039909	0.771921	10.0645		NETHERLANDS	0.174441	0.180281	0.135954	0.0624163	0.17612	0.0965499
NEW ZEALAND	OECD	Oceania	0.0877551	0.0864322	0.125498	0.428216	0.0444444	0.201158	0.000162307	0.0353473	0.00332656	0.0263963	0.0800275	0.891803	0.979624	1	0.47837	0.0114072	0.85012	0.871315	0.503209	0.0638181	0.700024	7.12405		NEW ZEALAND	2.39378e-08	-3.72722e-09	2.77156e-08	0.0929559	-1.25006e-08	0.0473727
NICARAGUA	Other	North and Central America	0.490816	0.489447	0.518924	0.478838	0.441414	0.365654	0.00089968	0.0589764	0.0198155	0.00248288	0.0753591	0.636066	0.739834	0.412675	0.0214276	0.0030846	0.65978	0.456633	0.387172	0.0692104	0.369377	0.843542		NICARAGUA	0.493347	0.512507	0.483798	0.36954	0.421594	0.316794
NIGERIA	Other	Africa	0.411224	0.438191	0.428287	0.685477	0.435354	0.476122	0.0373745	0.00559399	0.0376944	0.0427124	0.273595	0.108197	0.42138	0.251837	0.0285066	0.00602367	0.311943	0.187301	0.185721	0.174404	0.0760703	0.537498		NIGERIA	0.706217	0.753308	0.687979	0.802404	0.647307	0.590753
NORWAY	OECD	Europe	0.573469	0.584925	0.557769	0.632365	0.570707	0.839846	0.00173156	0.0978554	0.0288537	0.138683	0.0833	0.904918	0.998409	0.973568	0.950734	0.0601261	0.914694	1	0.569382	0.153954	0.821424	9.19288		NORWAY	0.303344	0.324006	0.265957	0.216623	0.284701	0.374328
OMAN	Other	Asia	0.416327	0.478392	0.47012	0.776763	0.392929	0.383985	0.00202659	0.00365135	0.101985	0.0120943	0.0526078	0.727869	0.905159	0.600136	0.194863	0.0185327	0.21318	0.623073	0.135341	0.0757262	0.316177	9.19288		OMAN	0.483486	0.546251	0.491034	0.625365	0.428053	0.358803
PAKISTAN	Other	Asia	0.316327	0.326633	0.333665	0.457261	0.384848	0.365654	0.00917107	0.0152842	0.00843665	0.0281964	0.0038678	0.439344	0.488638	0.289204	0.0130116	0.0262876	0.379353	0.300486	0.23693	0.0285376	0.178491	0.941171		PAKISTAN	0.477143	0.503769	0.460555	0.461555	0.475455	0.397648
PANAMA	Other	North and Central America	0.297959	0.344724	0.322709	0.500415	0.341414	0.39122	0.000751041	0.0112903	0.0232097	0.0106681	0.122741	0.777049	0.930149	0.574369	0.164457	0.0146431	0.785127	0.62792	0.467137	0.0740988	0.525912	2.62528		PANAMA	0.263393	0.306986	0.253089	0.2765	0.276858	0.248929
PAPUA NEW GUINEA	Other	Oceania	0.318367	0.342714	0.330677	0.388382	0.458586	0.387361	0.00116489	0.0178299	0.0198857	0.0144475		0.393443	0.566384	0.41744	0.0214462	0.108066	0.938839	0.345868	0.611485	0.0292862	0.44012	0.746895		PAPUA NEW GUINEA	0.304368	0.334009	0.285552	0.225674	0.367819	0.26891
PERU	Other	South America	0.237755	0.247236	0.257968	0.453112	0.223232	0.240714	0.00366279	0.0763088	0.012116	0.28466	0.221059	0.698361	0.927164	0.489007	0.0730428	0.0421237	0.852032	0.558317	0.522267	0.262639	0.516894	1.78323		PERU	0.355076	0.376381	0.341176	0.383979	0.322512	0.274255
PHILIPPINES	Other	Asia	0.337755	0.39196	0.35757	0.373444	0.309091	0.356006	0.0568769	0.00736743	0.072704	0.139397	0.363432	0.547541	0.945832	0.494868	0.0318208	0.197509	0.720601	0.513204	0.536258	0.281078	0.497505	0.867845		PHILIPPINES	0.447075	0.502973	0.432322	0.35405	0.393651	0.356675
POLAND	OECD	Europe	0.487755	0.409045	0.535857	0.545228	0.390909	0.860106	0.000706387	0.0093606	0.00161636	0.0119364	0.0788516	0.796721	0.997191	0.757055	0.154561	0.0519961	0.879571	0.697807	0.544118	0.0450194	0.617413	8.33579		POLAND	0.309593	0.267972	0.314481	0.222302	0.235973	0.43641
PORTUGAL	OECD	Europe	0.402041	0.39397	0.391434	0.607469	0.4	0.356006	0.00212374	0.0189538	0.015933	0.0114777	0.144323	0.885246	0.934678	0.77499	0.240631	0.0312147	0.615211	0.732822	0.37757	0.0847093	0.535466	4.70985		PORTUGAL	0.333572	0.341869	0.299369	0.353833	0.311162	0.230543
QATAR	Other	Asia	0.455102	0.407035	0.433267	0.452282	0.452525	0.36083	0.000231424	2.41189e-05	0.027568	0.00078462		0.767213	0.973349	0.69194	0.949872	0.000841336	0.091783	0.880089	0.0541008	0.0157108	0.425688	44.0189		QATAR	0.39621	0.379208	0.354159	0.271995	0.364826	0.25509
ROMANIA	Other	Europe	0.496939	0.423116	0.523904	0.498755	0.409091	0.363724	5.94868e-05	0.000309118	0.00020122	0.000252229	0.0192876	0.734426	0.983492	0.585888	0.109513	0.000118789	0.400027	0.619112	0.233721	0.00883493	0.375002	4.21056		ROMANIA	0.453379	0.42074	0.443328	0.336576	0.365043	0.280229
RUSSIAN FEDERATION	Other	Asia	0.735714	0.752764	0.717131	0.870539	0.787879	0.728413	0.0193449	0.010638	0.00338803	0.256769	0.0618518	0.622951	0.996266	0.381305	0.11059	0.428773	0.90066	0.537725	0.776508	0.154643	0.662462	12.6473		RUSSIAN FEDERATION	0.518209	0.551108	0.477534	0.501193	0.501432	0.400282
SAMOA	Other	Oceania	0.47551	0.444221	0.49004	0.707054	0.630303	0.870236	0.000642473	0.486316	0.392106	0.000607985	0.377351	0.727869	0.987856	0.667304	0.0451139	0.00550765	0.35872	0.623105	0.212741	0.552257	0.364418	1.25211		SAMOA	0.808872	0.819558	0.788297	0.881862	0.810913	0.851069
SÃO TOMÉ AND PRINCIPE	LDC	Africa	0.444898	0.484422	0.469124	0.690456	0.423232	0.511336	0.000154386	8.26446e-05	0.135539	0.000326054	0.587316	0.478689	0.639697	0.455338	0.0153248	0.00016977	0.18676	0.397128	0.109183	0.317824	0.159112	0.587909		SÃO TOMÉ AND PRINCIPE	0.768997	0.827237	0.755107	0.849155	0.675062	0.642208
SAUDI ARABIA	Other	Asia	0.446939	0.422111	0.435259	0.39834	0.417172	0.484322	0.00156902	0.000141057	0.0104175	0.00408812	0.0442785	0.655738	0.934079	0.483826	0.256734	0.00555733	0.319428	0.596775	0.189821	0.0265773	0.333734	18.0725		SAUDI ARABIA	0.459393	0.460964	0.423673	0.306959	0.40363	0.376906
SENEGAL	LDC	Africa	0.482653	0.40603	0.49004	0.526141	0.444444	0.486734	0.0033593	0.107327	0.0336865	0.0276576	0.446688	0.455738	0.323684	0.519228	0.00638284	0.00678197	0.587951	0.320639	0.347377	0.271826	0.259858	0.588334		SENEGAL	0.696248	0.671115	0.671656	0.626651	0.602863	0.549978
SEYCHELLES	Other	Africa	0.416327	0.426131	0.443227	0.451452	0.457576	0.847082	9.31909e-05	0.734366		0.00433049		0.691803	0.975901	0.581542	0.192701	0.00282919	0.927982	0.626822	0.543677	0.540963	0.572913	6.83571		SEYCHELLES	0.622659	0.654598	0.611481	0.54181	0.585155	0.720301
SIERRA LEONE	LDC	Africa	0.465306	0.473367	0.502988	0.581743	0.390909	0.479981	0.00130094	0.00691747	0.033007	0.0122176	0.688295	0	0.357186	0.36149	0.00360212	0.00308971	0.146243	0.163698	0.0872235	0.325873	-1.73417e-09	0.152044		SIERRA LEONE	0.894199	0.935491	0.888432	0.890963	0.752615	0.715307
SINGAPORE	Other	Asia	0.409184	0.436181	0.433267	0.59834	0.462626	0.39315	3.99168e-05	0.000977341	0.000785457	0.000358537		0.967213	0.959079	0.932467	0.671283	0.000474153	0.0454576	0.919857	0.0268282	0.0011869	0.433473	4.32016		SINGAPORE	0.350668	0.383949	0.339363	0.360515	0.357805	0.260479
SLOVENIA	OECD	Europe	0.404082	0.434171	0.404382	0.574274	0.386869	0.392668	0	0.000997294	0		0.0423941	0.87541	0.996522	0.749654	0.259693	0.000817899	0.846211	0.745138	0.49474	0.0238293	0.616138	7.50426		SLOVENIA	0.240448	0.271585	0.214076	0.228834	0.222195	0.174084
SOLOMON ISLANDS	LDC	Oceania	0.486735	0.435176	0.4751	0.442324	0.588889	0.848529	0.00398003	0.0750477	1	0.00291462	0.851969	0.580328	0.723241	0.449856	0.0200892	0.00987799	0.928062	0.446806	0.547841	0.849639	0.463354	0.368304		SOLOMON ISLANDS	0.948827	0.9509	0.910002	0.834448	0.90123	0.946201
SOMALIA	LDC	Africa	0.345918	0.388945	0.36753	0.570124	0.379798	0.747709	0.00143669	0.00209965	0.0242235	0.00178801		0.111475	0.00116992	3.71508e-10	0.00179147	0.00149217	0.622276	3.67853e-10	0.364336	0.0162268	0.0706594	0.0587069		SOMALIA	0.560655	0.61322	0.546366	0.610615	0.52749	0.65471
SOUTH AFRICA	Other	Africa	0.208163	0.222111	0.196215	0.490456	0.269697	0.192957	0.00081542	0.00609464	0.0020831	0.0349465	0.0538159	0.327869	0.925836	0.594468	0.0675399	0.0117077	0.93107	0.485102	0.550666	0.0429477	0.488973	9.25785		SOUTH AFRICA	0.207317	0.225971	0.173033	0.273516	0.238938	0.145326
SPAIN	OECD	Europe	0.487755	0.481407	0.488048	0.580083	0.39798	0.48384	0.00585813	0.0141283	0.0127365	0.0601671	0.143317	0.918033	0.977281	0.734641	0.325169	0.196549	0.943472	0.765026	0.665874	0.103775	0.735147	5.79076		SPAIN	0.270225	0.277252	0.243657	0.205046	0.206118	0.202133
SRI LANKA	Other	Asia	0.458163	0.41005	0.452191	0.712033	0.386869	0.759768	0.00645984	0.0218726	0.0326488	0.0299607	0.600697	0.740984	0.895699	0.483261	0.0449556	0.0393376	0.442369	0.55221	0.281359	0.303863	0.363	0.751491		SRI LANKA	0.632437	0.624593	0.599395	0.708759	0.528851	0.658669
ST. KITTS AND NEVIS	Other	North and Central America	0.485714	0.492462	0.497012	0.547718	0.445455	0.640135	4.65954e-05	0.00708551		0.00209694	0.217605		0.752856	0.628296	0.206939	0.000155146	0.000416174	0.539433	0.000333702	0.124571	0.179956	5.05096		ST. KITTS AND NEVIS	0.653332	0.684345	0.63161	0.593906	0.564705	0.596295
ST. LUCIA	Other	North and Central America	0.467347	0.403015	0.517928	0.656432	0.39899	0.60878	0.000140641	0	0.0765316	0.000123075	0.212768	0.711475	0.918247	0.67384	0.0940529	0.000833824	0.56822	0.614883	0.332378	0.127216	0.433832	2.27042		ST. LUCIA	0.473377	0.448097	0.47886	0.491962	0.393484	0.444188
ST. VINCENT AND THE GRENADINES	Other	North and Central America	0.485714	0.407035	0.503984	0.576763	0.430303	0.607815	0.000217445	0.00665208	0.179243	1.58935e-07	0.13879	0.662295	0.831751	0.693216	0.0825392	0.00151951	0.348698	0.580461	0.204558	0.142742	0.332753	2.17992		ST. VINCENT AND THE GRENADINES	0.56347	0.531746	0.546947	0.518383	0.478559	0.506433
SUDAN	LDC	Africa	0.447959	0.460302	0.433267	0.581743	0.416162	0.519055	0.000139786	0.000145719	0.000535949	0.00202689	0.000649102	0.377049	0.695713	0.147451	0.0214596	0.000345349	0	0.303576	0.000201714	0.00153656	0.0329305	0.349549		SUDAN	0.644145	0.678679	0.605244	0.635406	0.561655	0.544035
SURINAME	Other	South America	0.30102	0.350754	0.336653	0.567635	0.355556	0.273034	0.000198031	0.0345024	0.047106	0.00232424	0.213958	0.613115	0.937028	0.508859	0.10965	0.00383119	0.378461	0.553221	0.223293	0.130962	0.327453	3.64991		SURINAME	0.435862	0.488223	0.431671	0.507217	0.431841	0.322744
SWEDEN	OECD	Europe	0.468367	0.448241	0.421315	0.760166	0.414141	0.882779	0.000230958	0.023748	0.00201163	0.010362	0.0720115	0.904918	0.993196	0.968195	0.637822	0.0307435	0.949984	0.912879	0.572832	0.0476084	0.769296	5.51842		SWEDEN	0.196999	0.191623	0.139499	0.269258	0.163468	0.368254
SYRIAN ARAB REPUBLIC	Other	Asia	0.486735	0.464322	0.498008	0.474689	0.431313	0.380125	0.000326712	6.91589e-05	0.00268048	0.000286082		0.377049	0.828903	0.111481	0.0211544	0.000212938	0.35419	0.329676	0.207003	0.00184655	0.178032	2.81305		SYRIAN ARAB REPUBLIC	0.57338	0.58106	0.552153	0.455257	0.487092	0.391318
TANZANIA	LDC	Africa	0.313265	0.349749	0.320717	0.670539	0.373737	0.507959	0.000979591	0.0157381	0.00232095	0.021871	0.00973895	0.321311	0.751421	0.424275	0.00579529	0.00139852	0.125683	0.373901	0.0742267	0.0222518	0.122863	0.154935		TANZANIA	0.508035	0.554016	0.484692	0.649411	0.497444	0.500806
THAILAND	Other	Asia	0.312245	0.334673	0.343625	0.658091	0.385859	0.369513	0.00845971	0.0329036	0.00961733	0.105572	0.336966	0.734426	0.957787	0.472951	0.0691358	0.110521	0.57395	0.570901	0.399792	0.216821	0.44843	4.53449		THAILAND	0.419914	0.452719	0.413005	0.546802	0.429072	0.355773
TIMOR-LESTE	LDC	Asia	0.440816	0.417085	0.410359	0.385892	0.39697	0.392668	0	0.00706745	0	0.000190722	0.0937398	0.547541	0.506907	0.380615	0.00924361	0	0.012049	0.358147	0.00703769	0.0443722	0.0711882	0.163648		TIMOR-LESTE	0.642433	0.651885	0.593087	0.498586	0.55325	0.478469
TOGO	LDC	Africa	0.47449	0.41407	0.516932	0.358506	0.408081	0.479498	0.000410816	0.00118815	0.00756611	0.00117606	0.298165	0.27541	0.531756	0.343916	0.00174174	0.000492282	0.696349	0.279648	0.407018	0.135538	0.271476	0.319444		TOGO	0.592071	0.574122	0.591397	0.40094	0.496879	0.46647
TONGA	Other	Oceania	0.337755	0.351759	0.317729	0.551867	0.528283	0.957067	0.000183198	0.292857	0.196105	0.000126154		0.708197	0.992733	0.564554	0.0513613	0.000844642	0.306143	0.593131	0.179308	0.268694	0.324915	0.983562		TONGA	0.554013	0.586193	0.512151	0.596277	0.611863	0.766438
TRINIDAD AND TOBAGO	Other	North and Central America	0.310204	0.339698	0.303785	0.355187	0.351515	0.507959	0.000429377	0.00145358	0.0289883	0.000759628	0.171707	0.619672	0.98657	0.563665	0.256252	0.0020783	0.316568	0.62257	0.186118	0.0893337	0.347499	37.1401		TRINIDAD AND TOBAGO	0.400825	0.437788	0.368969	0.311135	0.394045	0.416
TUNISIA	Other	Africa	0.329592	0.327638	0.353586	0.345228	0.349495	0.476604	0.00422636	0.0118492	0.0531077	0.00656832	0.141014	0.731148	0.75936	0.477462	0.0442691	0.0046612	0.735053	0.511097	0.432059	0.0952332	0.431275	2.40246		TUNISIA	0.361784	0.375421	0.350349	0.248306	0.348092	0.357204
TURKEY	OECD	Europe	0.331633	0.342714	0.307769	0.407469	0.351515	0.409069	0.00261043	0.00374619	0.00470601	0.0220281	0.0470051	0.714754	0.943899	0.514832	0.111523	0.0230171	0.836602	0.584557	0.502094	0.035189	0.520674	4.36417		TURKEY	0.263393	0.282241	0.220848	0.185928	0.263301	0.240412
TUVALU	LDC	Oceania	0.419388	0.417085	0.434263	0.383402	0.422222	1	4.57412e-05	1		0.000825765			0.818959	0.579661	0.0443694	2.1434e-05	0.966065	0.48733	0.56428	0.732867	0.498843			TUVALU	0.802239	0.832768	0.781935	0.683387	0.717797	0.945776
UKRAINE	Other	Europe	0.485714	0.470352	0.523904	0.670539	0.438384	0.520984	0.00931909	0.00189966	0.0158622	0.00938189	0.0156451	0.645902	0.996953	0.346752	0.0217865	0.0157901	0.888869	0.51087	0.528401	0.0228929	0.491156	6.26235		UKRAINE	0.377738	0.382696	0.375616	0.386425	0.323169	0.309922
UNITED ARAB EMIRATES	Other	Asia	0.458163	0.460302	0.452191	0.539419	0.455556	0.509889	0.00134241	0.000357869	0.0309273	0.00426596	0.0820369	0.783607	0.882127	0.711827	0.512018	0.00493394	0.0216523	0.747374	0.0155288	0.0522505	0.318973	20.4338		UNITED ARAB EMIRATES	0.493875	0.515488	0.46172	0.436797	0.448963	0.412432
UNITED KINGDOM	OECD	Europe	0.376531	0.373869	0.378486	0.383402	0.343434	0.278823	0.00147894	0.00607588	0.00198361	0.040121	0.0497376	0.885246	0.997972	0.901546	0.554176	0.075384	0.949246	0.868391	0.598475	0.0436688	0.757555	7.08573		UNITED KINGDOM	0.140905	0.145459	0.116268	0.0053347	0.127287	0.0473646
UNITED STATES	OECD	North and Central America	0.357143	0.374874	0.40239	0.458921	0.345455	0.729378	0.0225211	0.00377967	0.00605226	0.302745	0.048006	0.809836	0.915124	0.842	0.708994	0.55842	0.700015	0.851429	0.735038	0.168312	0.832068	17.0204		UNITED STATES	0.161426	0.180919	0.165369	0.0952128	0.157282	0.316866
URUGUAY	Other	South America	0.210204	0.213065	0.200199	0.429046	0.187879	0.385914	0.000306986	0.0187149	0.00766436	0.00398211	0.0149699	0.770492	0.980649	0.752133	0.193953	0.00228603	0.67785	0.695571	0.39726	0.0200506	0.524525	2.2962		URUGUAY	0.169665	0.179167	0.136911	0.187779	0.158263	0.217727
VANUATU	LDC	Oceania	0.434694	0.459296	0.450199	0.570954	0.626263	0.982634	2.32977e-05	1	0.0110558	0.00372269	0.488538	0.662295	0.810875	0.591983	0.0366479	0.0386267	0.725855	0.535217	0.446526	0.660473	0.455315	0.591266		VANUATU	0.793188	0.842023	0.773361	0.796898	0.81855	0.920891
VENEZUELA, RB	Other	South America	0.477551	0.39397	0.518924	0.366805	0.468687	0.355041	0.00227518	0.000555207	0.00855642	0.0126542	0.0578615	0.681967	0.938146	0.207899	0.179125	0.0151544	0.101255	0.509723	0.0679932	0.0359828	0.203599	6.41633		VENEZUELA, RB	0.57297	0.538216	0.571708	0.384216	0.513517	0.382428
VIETNAM	Other	Asia	0.486735	0.41407	0.505976	0.557676	0.417172	0.393632	0.235307	0.0434821	0.222302	0.167446	0.241276	0.727869	0.923364	0.427966	0.0217377	0.116562	0.810611	0.534984	0.541552	0.399714	0.514373	1.97143		VIETNAM	0.614449	0.588879	0.598244	0.55863	0.514346	0.431706
YEMEN, REP.	LDC	Asia	0.441837	0.476382	0.463147	0.575934	0.482828	0.716836	0.000942315	0.0316188	0.00885605	0.0125264	0.0369403	0.436066	0.617371	0.181889	0.0135759	0.0236659	0.0768452	0.305523	0.0587074	0.0399286	0.0705934	0.919968		YEMEN, REP.	0.640545	0.690336	0.625545	0.631772	0.600418	0.650886
